# Supplementary material for: High relative humidity improves leaf burn resistance in flowering Chinese cabbage seedlings cultured in a closed plant factory
Source: PeerJ. 2022 Nov 8;10:e14325. doi: 10.7717/peerj.14325 (PMC9651049; doi:10.7717/peerj.14325)
Supplement: Data S1 [file peerj-10-14325-s003.xlsx]

## Sheet: Figure 2
Cultivar	Treatments	PPFD(μmol·m-2·s-1 )	Photoperiod(h.d-1)	Total number of leaves	Burnt leaves	Leaf burn incidence (%)						T1		T2		T3		T4
Sijiu	T1	150	12h	15	7	0.466667	0.288889					Leaf burn incidence (%)	standard error	Leaf burn incidence (%)	standard error	Leaf burn incidence (%)	standard error	Leaf burn incidence (%)	standard error
				15	4	0.266667					Sijiu	28.889	9.6864	15.139	1.8056	10.417	4.1667	4.044	2.0248
				15	2	0.133333					Chixin	18.519	9.7991	0	0	5.556	2.9123	0	0
	T2	105	12h	16	3	0.1875	0.151389
				15	2	0.133333
				15	2	0.133333
	T3	105	10h	16	1	0.0625	0.104167
				16	3	0.1875
				16	1	0.0625
	T4	105	8h	17	1	0.0588235	0.0404412
				16	0	0
				16	1	0.0625
Chixin	T1	150	12h	15	5	0.333333	0.185185
				15	0	0
				18	4	0.222222
	T2	105	12h	15	0	0	0
				15	0	0
				15	0	0
	T3	105	10h	24	2	0.0833333	0.0555556
				15	0	0
				24	2	0.0833333
	T4	105	8h	15	0	0	0
				15	0	0
				15	0	0

## Sheet: Figure 3
Figure 3A											Figure 3C
Cultivar	Treatments	Total number of leaves	Burnt leaves	Leaf burn incidence (%)									Leaf burn incidence (%)	standard error
Chixin	LH	15	5	0.333333	0.185185						Chixin	LH	0.1852	0.07407
		15	0	0							Chixin	HH	0	0
		18	4	0.222222							Sijiu	LH	0.2887	0.09686
	HH	15	0	0	0						Sijiu	HH	0	0
		15	0	0
		15	0	0
Sijiu	LH	15	7	0.466667	0.288889
		15	4	0.266667
		15	2	0.133333
	HH	15	0	0	0
		15	0	0
		15	0	0
													Figure 3D		Figure 3E
		Figure 3D		Figure 3E									FW (g/plant)-Day14	standard error	DW (g/plant)-Day14	standard error
Cultivar	Treatments	FW (g/plant)-Day14		DW (g/plant)-Day14							Chixin	LH	0.15067	0.01217	0.0077	0.000721638
Chixin	LH	0.1112	0.150673	0.0057	0.0077						Chixin	HH	0.25578	0.02131	0.01249	0.00105
		0.1023		0.006							Sijiu	LH	0.27493	0.02539	0.01469	0.00119
		0.1092		0.0066							Sijiu	HH	0.38157	0.0308	0.01774	0.00136
		0.0727		0.0044
		0.2162		0.0113
		0.1644		0.0037
		0.1358		0.0053
		0.189		0.0089
		0.1336		0.009
		0.2464		0.0134
		0.1176		0.0068
		0.1325		0.0061
		0.1675		0.0074
		0.1694		0.0096
		0.1923		0.0113
	HH	0.2447	0.25578	0.0148	0.0124867
		0.1543		0.0076
		0.17		0.0079
		0.4391		0.0197
		0.2262		0.0091
		0.3126		0.0156
		0.2366		0.0111
		0.256		0.0112
		0.2473		0.0121
		0.2156		0.0102
		0.2527		0.0125
		0.2378		0.0132
		0.2265		0.0114
		0.184		0.0092
		0.4333		0.0217
Sijiu	LH	0.261	0.274927	0.0155	0.0146867
		0.3352		0.0168
		0.1879		0.0127
		0.3986		0.0192
		0.1736		0.0094
		0.3527		0.02
		0.106		0.0053
		0.2709		0.0142
		0.2806		0.0161
		0.3033		0.0151
		0.3777		0.0196
		0.4641		0.0224
		0.197		0.0115
		0.1805		0.0102
		0.2348		0.0123
	HH	0.3337	0.381573	0.0158	0.017742
		0.4669		0.02113
		0.2796		0.0128
		0.1833		0.0087
		0.3884		0.0206
		0.2252		0.0105
		0.5292		0.0249
		0.2094		0.0098
		0.3961		0.019
		0.5565		0.0247
		0.3555		0.0176
		0.5263		0.0228
		0.4157		0.0189
		0.3748		0.0171
		0.483		0.0218
Figure 3F											Figure 3F
Cultivar	Treatments	Shoot fresh weight (g/plant)-Day35											Shoot fresh weight (g/plant)-Day35	standard error
Sijiu	HH	41.4	48.4533								Chixin	HH	32.4267	1.05182
		40.7									Sijiu	HH	48.4533	1.97843
		47
		54.9
		56.7
		61.2
		42
		45.6
		40.6
		53.3
		41.6
		57.3
		37.4
		52.2
		54.9
Chixin	HH	37.1	32.4267
		28.2
		39.6
		28.9
		30.5
		28.8
		26.2
		30.7
		29.2
		34.2
		31.3
		32.2
		38.4
		35.7
		35.4
	Figure 3G		Figure 3H		Figure 3I							Figure 3G		Figure 3H		Figure 3I
	soluble sugar (mg/gFW)-Day35		Vc (mg/100gFW)-Day35		soluble protein (mg/gFW)-Day35					Cultivar	Treatments	soluble sugar (mg/gFW)-Day35	standard error	Vc (mg/100gFW)-Day35	standard error	soluble protein (mg/gFW)-Day35	standard error
Chixin-leaf	4.7919	5.27119	240.178	206.911	93.1806	86.2385				Chixin-leaf	HH	5.27119	0.14949	206.911	10.1997	86.2385	3.71836
Chixin-leaf	5.58172		215.828		78.4514					Sijiu-leaf	HH	1.8946	0.25115	133.707	15.9356	62.8938	5.7121
Chixin-leaf	5.33088		201.58		77.6979					Sijiu-stalk	HH	1.12387	0.17243	51.626	4.4372	30.3529	4.22389
Chixin-leaf	5.08983		178.815		95.9665
Chixin-leaf	5.5616		198.156		85.8963
Sijiu-leaf	1.41472	1.8946	135.856	133.707	69.8364	62.8938
Sijiu-leaf	2.42975		173.972		43.2436
Sijiu-leaf	1.77637		129.12		62.6624
Sijiu-leaf	1.3224		77.9392		77.5629
Sijiu-leaf	2.52976		151.647		61.1639
Sijiu-stalk	0.900917	1.12387	45.7162	51.6255	19.8105	30.3529
Sijiu-stalk	0.858516		65.0583		43.5813
Sijiu-stalk	0.773515		43.289		36.1335
Sijiu-stalk	1.55163		59.4006		25.2721
Sijiu-stalk	1.53475		44.6636		26.9673

## Sheet: Figure 4
Figure 4A					Figure 4B										LH		HH
		Water potential (Mpa)						Leaf temperature(°C)							Water potential (Mpa)	standard error	Water potential (Mpa)	standard error
Cultivar	Treatments	12d	14d	16d		Cultivar	Treatments	14d					Chixin	12d	-0.434	0.079975	-0.366	0.0323419
Chixin	LH	-0.52	-0.61	-0.94		Chixin	LH	26.6667					Chixin	14d	-0.572	0.05508	-0.42	0.03082
		-0.28	-0.36	-0.73				25.4333					Chixin	16d	-0.81	0.08142	-0.378	0.04883
		-0.5	-0.67	-0.63				26.1					Sijiu	12d	-0.594	0.0754056	-0.44	0.0547723
		-0.65	-0.58	-0.69				26.7667					Sijiu	14d	-0.708	0.02709	-0.476	0.08756
		-0.22	-0.64	-1.06				26.8333					Sijiu	16d	-1.076	0.1163	-0.35	0.03619
	HH	-0.35	-0.45	-0.51			HH	24.7667
		-0.43	-0.41	-0.31				24.3333
		-0.32	-0.34	-0.47				23.1667
		-0.45	-0.52	-0.25				23.9333							Leaf temperature(°C)	standard error
		-0.28	-0.38	-0.35				23.3					Chixin	LH	26.36	0.26623
Sijiu	LH	-0.74	-0.67	-0.73		Sijiu	LH	23.5					Chixin	HH	23.9	0.30295
		-0.53	-0.74	-1.41				26.2333					Sijiu	LH	25.568	0.58739
		-0.38	-0.66	-1.08				25.0667					Sijiu	HH	23.994	0.27879
		-0.53	-0.8	-0.94				26.7667
		-0.79	-0.67	-1.22				26.2667
	HH	-0.54	-0.32	-0.25			HH	24.9667
		-0.44	-0.62	-0.28				23.9333
		-0.24	-0.73	-0.44				23.3
		-0.44	-0.27	-0.39				24.1
		-0.54	-0.44	-0.39				23.6667

## Sheet: Figure 5
Figure 5A					Figure 5B									LH		HH
		Stomatal density (mm-2)			Stomatal aperture (μm)									Stomatal density (mm-2)	standard error	Stomatal density (mm-2)	standard error
Cultivar	Treatments	12d	14d	16d	12d	14d	16d					Chixin	12d	283.67	14.6754	273.703	23.388
Chixin	LH	294.403	202.402	276.003	3.55275	5.41234	4.59416					Chixin	14d	265.269	21.9542	318.17	13.7703
		266.803	257.603	239.203	4.71814	5.08383	2.53948					Chixin	16d	261.436	18.8328	229.236	17.1056
		280.603	266.803	207.002	3.25691	4.0836	4.423					Sijiu	12d	257.603	10.008	259.609	21.0886
		349.604	211.602	225.402	4.87172	4.20058	4.14013					Sijiu	14d	226.936	12.3813	197.035	6.10458
		262.203	331.204	331.204	5.37118	4.43402	5.26685					Sijiu	16d	243.803	16.6705	191.669	13.9863
		248.403	322.003	289.803	4.65867	4.0137	5.14217
	HH	294.403	262.203	179.402	5.94499	2.36358	2.6235
		262.203	335.804	243.803	3.72985	4.09721	2.60433							LH		HH
		248.403	363.404	253.003	3.65705	4.35942	2.80081							Stomatal aperture (μm)	standard error	Stomatal aperture (μm)	standard error
		211.602	326.603	248.403	2.91204	3.41895	3.12971					Chixin	12d	4.4049	0.33457	3.79385	0.44803
		377.204	312.803	174.802	3.36716	3.39733	2.6351					Chixin	14d	4.53801	0.23583	3.53094	0.28287
		248.403	308.203	276.003	3.15203	3.54916	1.88946					Chixin	16d	4.35096	0.40229	2.61382	0.16598
Sijiu	LH	294.403	193.202	280.603	5.2971	3.06219	4.29803					Sijiu	12d	4.41224	0.23844	3.57869	0.219348
		239.203	188.602	243.803	4.19096	4.01449	4.30001					Sijiu	14d	3.38364	0.20051	3.82351	0.28497
		262.203	234.602	174.802	4.16892	3.24593	6.11934					Sijiu	16d	4.67496	0.2938	3.15125	0.42107
		230.002	262.203	234.602	4.96141	2.77864	4.29167
		243.803	230.002	239.203	4.07411	3.93639	4.40625
		276.003	253.003	289.803	3.78097	3.26421	4.63449
	HH	276.003	216.202	142.602	3.44797	3.11852	4.51172
		188.602	184.002	156.402	3.36964	4.2903	2.75588
		317.003	202.402	202.402	3.14372	4.38634	4.11643
		207.002	184.002	211.602	4.64884	4.36844	1.69696
		303.603	184.002	207.002	3.38329	3.99271	2.63748
		265.443	211.602	230.002	3.47869	2.78477	3.189
																				Stomatal aperture

## Sheet: Figure 6
Figure 6A
Cultivar	Treatments	Fv/Fm			Cultivar	Treatments	chlorophyll a (mg/gFW)		chlorophyll b (mg/gFW)		Total chlorophyll (mg/gFW)		Carotenoid (mg/gFW)
Chixin	LH	0.682611	0.636695		Chixin	LH	0.845101	0.777107	0.302658	0.281647	1.16054	1.07051	0.26491	0.239856
		0.707131					0.728852		0.26785		1.00774		0.22968
		0.45603					0.757368		0.274434		1.04326		0.224979
		0.652016				HH	1.12039	1.10136	0.386621	0.376155	1.52394	1.49415	0.29673	0.287963
		0.622399					1.0747		0.36847		1.45941		0.283032
		0.468676					1.10898		0.373373		1.4991		0.284128
		0.721342			Sijiu	LH	0.638222	0.728623	0.220783	0.241672	0.868649	0.98129	0.184358	0.204301
		0.621961					0.748293		0.251683		1.01127		0.196074
		0.686901					0.799352		0.25255		1.06395		0.232471
		0.552684				HH	0.889019	0.922378	0.27134	0.282701	1.17375	1.21897	0.238624	0.243442
		0.385063					0.901275		0.276145		1.19099		0.234451
		0.717029					0.97684		0.300619		1.29217		0.257252
		0.661387
		0.722478
		0.71891
		0.688832
		0.723059
		0.672002
	HH	0.726131	0.743734
		0.696253
		0.725669					Anet (mmol CO2 m-2s-1)
		0.74077			Cultivar	Treatments	12d		14d		16d
		0.64146			Chixin	LH	3.38	3.5025	2.06	1.855	1.7	3.705
		0.736618					2.62		0.97		2.15
		0.662871					4.62		2.26		3.78
		0.709071					3.39		2.13		7.19
		0.78157				HH	7.34	6.7625	6.17	7.06	8.14	10.4675
		0.77345					8.38		7.63		9.6
		0.76644					5.43		7.36		9.93
		0.777613					5.9		7.08		14.2
		0.772102			Sijiu	LH	4.64	4.345	0.744	1.12775	2.68	4.5225
		0.781566					2.55		0.427		4.48
		0.773009					4.84		1.86		6.13
		0.780628					5.35		1.48		4.8
		0.769492				HH	7.02	7.2925	6.54	7.3725	6.52	9.09
		0.772509					6.72		7.4		9.29
Sijiu	LH	0.398003	0.542537				7.75		8.1		11
		0.60122					7.68		7.45		9.55
		0.51861
		0.712062
		0.597203
		0.687428					gs (mol H2O m-2s-1)						Ci (mmol CO2 mol-1)						E (mmol H2O m-2s-1)
		0.368421			Cultivar	Treatments	12d		14d		16d		12d		14d		16d		12d		14d		16d
		0.672112			Chixin	LH	0.745	0.574	0.579	0.493	0.466	0.449333	261	261	279	281.667	243	255.333	7.71	7.32333	5.91	5.55	6.46	5.92
		0.639628					0.456		0.453		0.361		263		279		260		8.02		5.36		5.43
		0.289474					0.521		0.447		0.521		259		287		263		6.24		5.38		5.87
		0.256293				HH	1.06	1.01467	0.821	0.940333	1.16	1.12667	257	258	265	268	241	254.333	10.1	10.9333	7.86	7.60667	9.71	9.06667
		0.713342					0.604		1.04		1.19		257		270		252		11.7		6.99		8.69
		0.693243					1.38		0.96		1.03		260		269		270		11		7.97		8.8
		0.720695			Sijiu	LH	0.604	0.561667	0.548	0.455333	0.41	0.433667	253	254.333	281	280.667	243	262	6.65	6.71667	3.82	3.78667	4.95	5.25
		0.708483					0.506		0.278		0.387		255		281		262		6.49		2.52		4.94
		0.592253					0.575		0.54		0.504		255		280		281		7.01		5.02		5.86
		0.261513					0.849	0.857	0.861	0.846667	0.797	0.805	248	250	263	265.667	241	255	7.94	7.46667	6.88	6.63333	8.03	7.48333
		0.335677					0.803		0.919		0.766		253		267		256		7.96		6.51		7.33
	HH	0.757883	0.75441				0.919		0.76		0.852		249		267		268		6.5		6.51		7.09
		0.757468
		0.763866
		0.756082
		0.761611
		0.762537
		0.751831							Fv/Fm	standard error	chlorophyll a (mg/gFW)	standard error	chlorophyll b (mg/gFW)	standard error	Total chlorophyll (mg/gFW)	standard error	Carotenoid (mg/gFW)	standard error
		0.754689					Chixin	LH	0.63669	0.02434	0.777	0.03495	0.28167	0.01081	1.07067	0.04628	0.24	0.01258
		0.762999					Chixin	HH	0.74373	0.01008	1.10133	0.01354	0.376	0.00569	1.494	0.01893	0.288	0.00451
		0.74751					Sijiu	LH	0.54254	0.04105	0.72833	0.04751	0.242	0.0105	0.98133	0.05821	0.204	0.01442
		0.747032					Sijiu	HH	0.75441	0.00147	0.92233	0.02755	0.28267	0.00928	1.219	0.03683	0.24333	0.00698
		0.757619
		0.753737
		0.745702
		0.75178
		0.751553							LH		HH		LH		HH		LH		HH		LH		HH
		0.753137							Anet (mmol CO2 m-2s-1)	standard error	Anet (mmol CO2 m-2s-1)	standard error	gs (mol H2O m-2s-1)	standard error	gs (mol H2O m-2s-1)	standard error	Ci (mmol CO2 mol-1)	standard error	Ci (mmol CO2 mol-1)	standard error	E (mmol H2O m-2s-1)	standard error	E (mmol H2O m-2s-1)	standard error
		0.742349					Chixin	12d	3.5025	0.41385	6.7625	0.67511	0.574	0.08753	1.01467	0.22516	261	1.1547	258	1	7.32333	0.54901	10.9333	0.46308
							Chixin	14d	1.855	0.2979	7.06	0.3172	0.493	0.04303	0.94033	0.06398	281.667	2.66667	268	1.52753	5.55	0.18009	7.60667	0.30996
							Chixin	16d	3.705	1.24462	10.4675	1.30353	0.44933	0.04693	1.12667	0.0491	255.333	6.22718	254.333	8.45248	5.92	0.29838	9.06667	0.32323
							Sijiu	12d	4.345	0.61672	7.2925	0.25191	0.56167	0.02907	0.857	0.03372	254.333	0.66667	250	1.52753	6.71667	0.15377	7.46667	0.48337
							Sijiu	14d	1.12775	0.32896	7.3725	0.32004	0.45533	0.0887	0.84667	0.04646	280.667	0.33333	265.667	1.33333	3.78667	0.72188	6.63333	0.12333
							Sijiu	16d	4.5225	0.7105	9.09	0.93562	0.43367	0.03579	0.805	0.02515	262	10.9697	255	7.81025	5.25	0.30501	7.48333	0.28198
